# Supplementary material for: An in Silico Approach to Identifying TF Binding Sites: Analysis of the Regulatory Regions of BUSCO Genes from Fungal Species in the Ceratocystidaceae Family
Source: Genes (Basel). 2023 Mar 31;14(4):848. doi: 10.3390/genes14040848 (PMC10137650; doi:10.3390/genes14040848)
Supplement: Supplementary file 1 [file genes-14-00848-s001.zip]

Archive with 1 entries (1 files):
- genes-2279659-supplementary.pdf
